# Supplementary material for: Circular RNA Microarray Analyses in Hepatic Ischemia-Reperfusion Injury With Ischemic Preconditioning Prevention
Source: Front Med (Lausanne). 2021 Mar 8;8:626948. doi: 10.3389/fmed.2021.626948 (PMC7982475; doi:10.3389/fmed.2021.626948)
Supplement: Supplementary file 2 [file Table_1.XLS]

SeqName	GeneSymbol	GeneType	CeNames	CeSymbols	CeTypes	CommonMirnas
mmu_circRNA_017753	mmu_circ_0000737	circRNA	ENSMUST00000092094.1	Gm6020	protein_coding	mmu-miR-103-2-5p,mmu-miR-103-1-5p,mmu-miR-107-5p
mmu_circRNA_017753	mmu_circ_0000737	circRNA	ENSMUST00000183224.7	Birc6	protein_coding	mmu-miR-218-5p,mmu-miR-7002-3p,mmu-miR-7008-3p
mmu_circRNA_017753	mmu_circ_0000737	circRNA	ENSMUST00000073571.5	Olfr1507	protein_coding	mmu-miR-103-2-5p,mmu-miR-103-1-5p,mmu-miR-107-5p
mmu_circRNA_017753	mmu_circ_0000737	circRNA	ENSMUST00000156769.1	Usp13	protein_coding	mmu-miR-103-2-5p,mmu-miR-103-1-5p,mmu-miR-107-5p
mmu_circRNA_017753	mmu_circ_0000737	circRNA	ENSMUST00000151413.1	Tmem151a	protein_coding	mmu-miR-103-2-5p,mmu-miR-103-1-5p,mmu-miR-107-5p
mmu_circRNA_017753	mmu_circ_0000737	circRNA	ENSMUST00000169722.7	Ncoa4	protein_coding	mmu-miR-6911-3p,mmu-miR-23a-3p,mmu-miR-23b-3p
mmu_circRNA_017753	mmu_circ_0000737	circRNA	ENSMUST00000169498.2	Rell2	protein_coding	mmu-miR-103-2-5p,mmu-miR-103-1-5p,mmu-miR-107-5p
mmu_circRNA_017753	mmu_circ_0000737	circRNA	ENSMUST00000022897.1	4930447A16Rik	protein_coding	mmu-miR-218-5p,mmu-miR-7002-3p,mmu-miR-7008-3p
mmu_circRNA_017753	mmu_circ_0000737	circRNA	ENSMUST00000185406.6	Muc2	protein_coding	mmu-miR-103-2-5p,mmu-miR-103-1-5p,mmu-miR-107-5p
mmu_circRNA_017753	mmu_circ_0000737	circRNA	ENSMUST00000160956.1	Fhit	protein_coding	mmu-miR-103-2-5p,mmu-miR-103-1-5p,mmu-miR-107-5p
mmu_circRNA_017753	mmu_circ_0000737	circRNA	ENSMUST00000115169.3	Rhox2g	protein_coding	mmu-miR-103-2-5p,mmu-miR-103-1-5p,mmu-miR-107-5p
mmu_circRNA_017753	mmu_circ_0000737	circRNA	ENSMUST00000215202.1	Zfp810	protein_coding	mmu-miR-103-2-5p,mmu-miR-103-1-5p,mmu-miR-107-5p,mmu-miR-23a-3p,mmu-miR-23b-3p
mmu_circRNA_017753	mmu_circ_0000737	circRNA	ENSMUST00000165912.7	Wiz	protein_coding	mmu-miR-103-2-5p,mmu-miR-103-1-5p,mmu-miR-107-5p
mmu_circRNA_017753	mmu_circ_0000737	circRNA	ENSMUST00000199668.2	Fdps	protein_coding	mmu-miR-103-2-5p,mmu-miR-103-1-5p,mmu-miR-3099-5p,mmu-miR-107-5p
mmu_circRNA_017753	mmu_circ_0000737	circRNA	ENSMUST00000018547.8	Ggnbp2	protein_coding	mmu-miR-7675-3p,mmu-miR-23a-3p,mmu-miR-23b-3p
mmu_circRNA_017753	mmu_circ_0000737	circRNA	ENSMUST00000161887.7	Ubl5	protein_coding	mmu-miR-103-2-5p,mmu-miR-103-1-5p,mmu-miR-107-5p
mmu_circRNA_017753	mmu_circ_0000737	circRNA	ENSMUST00000059216.4	Olfr1367	protein_coding	mmu-miR-7675-3p,mmu-miR-23a-3p,mmu-miR-23b-3p
mmu_circRNA_017753	mmu_circ_0000737	circRNA	ENSMUST00000146895.1	Zbtb7a	protein_coding	mmu-miR-103-2-5p,mmu-miR-103-1-5p,mmu-miR-107-5p
mmu_circRNA_017753	mmu_circ_0000737	circRNA	ENSMUST00000219805.1	Epb41l2	protein_coding	mmu-miR-103-2-5p,mmu-miR-103-1-5p,mmu-miR-107-5p
mmu_circRNA_017753	mmu_circ_0000737	circRNA	ENSMUST00000215563.1	Ttc13	protein_coding	mmu-miR-6911-3p,mmu-miR-23a-3p,mmu-miR-23b-3p
mmu_circRNA_017753	mmu_circ_0000737	circRNA	ENSMUST00000218061.1	Ilvbl	protein_coding	mmu-miR-103-2-5p,mmu-miR-103-1-5p,mmu-miR-3099-5p,mmu-miR-107-5p
mmu_circRNA_017753	mmu_circ_0000737	circRNA	ENSMUST00000064098.13	Ldb3	protein_coding	mmu-miR-103-2-5p,mmu-miR-103-1-5p,mmu-miR-3099-5p,mmu-miR-107-5p
mmu_circRNA_017753	mmu_circ_0000737	circRNA	ENSMUST00000162817.2	Fhit	protein_coding	mmu-miR-103-2-5p,mmu-miR-103-1-5p,mmu-miR-107-5p
mmu_circRNA_017753	mmu_circ_0000737	circRNA	ENSMUST00000160219.1	Foxj3	protein_coding	mmu-miR-103-2-5p,mmu-miR-103-1-5p,mmu-miR-3099-5p,mmu-miR-107-5p
mmu_circRNA_017753	mmu_circ_0000737	circRNA	ENSMUST00000028430.5	Cyct	protein_coding	mmu-miR-103-2-5p,mmu-miR-103-1-5p,mmu-miR-107-5p
mmu_circRNA_017753	mmu_circ_0000737	circRNA	ENSMUST00000219900.1	Epb41l2	protein_coding	mmu-miR-103-2-5p,mmu-miR-103-1-5p,mmu-miR-107-5p
mmu_circRNA_017753	mmu_circ_0000737	circRNA	ENSMUST00000076186.3	Krtap19-2	protein_coding	mmu-miR-103-2-5p,mmu-miR-103-1-5p,mmu-miR-107-5p
mmu_circRNA_017753	mmu_circ_0000737	circRNA	ENSMUST00000197502.4	Supt20	protein_coding	mmu-miR-218-5p,mmu-miR-7002-3p,mmu-miR-7008-3p
mmu_circRNA_017753	mmu_circ_0000737	circRNA	ENSMUST00000190749.1	Abl2	protein_coding	mmu-miR-218-5p,mmu-miR-7002-3p,mmu-miR-7008-3p
mmu_circRNA_017753	mmu_circ_0000737	circRNA	ENSMUST00000211947.1	Cx3cl1	protein_coding	mmu-miR-103-2-5p,mmu-miR-103-1-5p,mmu-miR-23a-3p,mmu-miR-23b-3p
mmu_circRNA_017753	mmu_circ_0000737	circRNA	ENSMUST00000108228.7	Usp13	protein_coding	mmu-miR-103-2-5p,mmu-miR-103-1-5p,mmu-miR-107-5p
mmu_circRNA_017753	mmu_circ_0000737	circRNA	ENSMUST00000155598.7	Slc4a2	protein_coding	mmu-miR-103-2-5p,mmu-miR-103-1-5p,mmu-miR-3099-5p,mmu-miR-107-5p
mmu_circRNA_017753	mmu_circ_0000737	circRNA	ENSMUST00000161895.7	Fhit	protein_coding	mmu-miR-103-2-5p,mmu-miR-103-1-5p,mmu-miR-107-5p
mmu_circRNA_017753	mmu_circ_0000737	circRNA	ENSMUST00000093207.3	Hba-a2	protein_coding	mmu-miR-103-2-5p,mmu-miR-103-1-5p,mmu-miR-107-5p
mmu_circRNA_017753	mmu_circ_0000737	circRNA	ENSMUST00000146432.1	Elk4	protein_coding	mmu-miR-103-2-5p,mmu-miR-103-1-5p,mmu-miR-107-5p
mmu_circRNA_017753	mmu_circ_0000737	circRNA	ENSMUST00000195702.1	Cryzl2	protein_coding	mmu-miR-103-2-5p,mmu-miR-103-1-5p,mmu-miR-3099-5p,mmu-miR-107-5p
mmu_circRNA_017753	mmu_circ_0000737	circRNA	ENSMUST00000183829.7	Il6st	protein_coding	mmu-miR-103-2-5p,mmu-miR-103-1-5p,mmu-miR-107-5p
mmu_circRNA_017753	mmu_circ_0000737	circRNA	ENSMUST00000137402.1	Ung	protein_coding	mmu-miR-103-2-5p,mmu-miR-103-1-5p,mmu-miR-107-5p
mmu_circRNA_017753	mmu_circ_0000737	circRNA	ENSMUST00000186438.1	Defb42	protein_coding	mmu-miR-103-2-5p,mmu-miR-103-1-5p,mmu-miR-107-5p
mmu_circRNA_017753	mmu_circ_0000737	circRNA	ENSMUST00000113066.8	Esx1	protein_coding	mmu-miR-103-2-5p,mmu-miR-103-1-5p,mmu-miR-3099-5p,mmu-miR-107-5p
mmu_circRNA_017753	mmu_circ_0000737	circRNA	ENSMUST00000113032.7	Cntrl	protein_coding	mmu-miR-103-2-5p,mmu-miR-103-1-5p,mmu-miR-107-5p
mmu_circRNA_017753	mmu_circ_0000737	circRNA	ENSMUST00000193687.5	Tlr5	protein_coding	mmu-miR-103-2-5p,mmu-miR-103-1-5p,mmu-miR-107-5p
mmu_circRNA_017753	mmu_circ_0000737	circRNA	ENSMUST00000140372.7	Acbd4	protein_coding	mmu-miR-103-2-5p,mmu-miR-103-1-5p,mmu-miR-107-5p
mmu_circRNA_017753	mmu_circ_0000737	circRNA	ENSMUST00000170603.2	Wiz	protein_coding	mmu-miR-103-2-5p,mmu-miR-103-1-5p,mmu-miR-107-5p
mmu_circRNA_017753	mmu_circ_0000737	circRNA	ENSMUST00000179689.1	Sncaip	protein_coding	mmu-miR-218-5p,mmu-miR-7002-3p,mmu-miR-7008-3p
mmu_circRNA_017753	mmu_circ_0000737	circRNA	ENSMUST00000143922.1	Gm4846	protein_coding	mmu-miR-103-2-5p,mmu-miR-103-1-5p,mmu-miR-107-5p
mmu_circRNA_017753	mmu_circ_0000737	circRNA	ENSMUST00000105605.7	Oprm1	protein_coding	mmu-miR-103-2-5p,mmu-miR-103-1-5p,mmu-miR-107-5p,mmu-miR-218-5p,mmu-miR-7002-3p,mmu-miR-7008-3p
mmu_circRNA_017753	mmu_circ_0000737	circRNA	ENSMUST00000208186.1	Smarca2	protein_coding	mmu-miR-103-2-5p,mmu-miR-103-1-5p,mmu-miR-107-5p
mmu_circRNA_017753	mmu_circ_0000737	circRNA	ENSMUST00000145892.2	Mcf2l	protein_coding	mmu-miR-103-2-5p,mmu-miR-103-1-5p,mmu-miR-3099-5p,mmu-miR-107-5p
mmu_circRNA_017753	mmu_circ_0000737	circRNA	ENSMUST00000121778.7	Ndufb5	protein_coding	mmu-miR-103-2-5p,mmu-miR-103-1-5p,mmu-miR-107-5p
mmu_circRNA_017753	mmu_circ_0000737	circRNA	ENSMUST00000131023.7	Itgb2	protein_coding	mmu-miR-103-2-5p,mmu-miR-103-1-5p,mmu-miR-3099-5p,mmu-miR-107-5p
mmu_circRNA_017753	mmu_circ_0000737	circRNA	ENSMUST00000124581.1	Akap2	protein_coding	mmu-miR-103-2-5p,mmu-miR-103-1-5p,mmu-miR-107-5p
mmu_circRNA_017753	mmu_circ_0000737	circRNA	ENSMUST00000166644.7	Ccdc144b	protein_coding	mmu-miR-103-2-5p,mmu-miR-103-1-5p,mmu-miR-107-5p
mmu_circRNA_017753	mmu_circ_0000737	circRNA	ENSMUST00000182944.7	Birc6	protein_coding	mmu-miR-218-5p,mmu-miR-7002-3p,mmu-miR-7008-3p
mmu_circRNA_017753	mmu_circ_0000737	circRNA	ENSMUST00000211757.1	Paox	protein_coding	mmu-miR-103-2-5p,mmu-miR-103-1-5p,mmu-miR-107-5p
mmu_circRNA_017753	mmu_circ_0000737	circRNA	ENSMUST00000142089.1	Smim5	protein_coding	mmu-miR-103-2-5p,mmu-miR-103-1-5p,mmu-miR-3099-5p,mmu-miR-107-5p
mmu_circRNA_017753	mmu_circ_0000737	circRNA	ENSMUST00000076697.12	Slc38a10	protein_coding	mmu-miR-103-2-5p,mmu-miR-103-1-5p,mmu-miR-107-5p,mmu-miR-1188-5p
mmu_circRNA_017753	mmu_circ_0000737	circRNA	ENSMUST00000177360.1	Pdzph1	protein_coding	mmu-miR-103-2-5p,mmu-miR-103-1-5p,mmu-miR-107-5p
mmu_circRNA_017753	mmu_circ_0000737	circRNA	ENSMUST00000203904.2	Hspa4l	protein_coding	mmu-miR-103-2-5p,mmu-miR-103-1-5p,mmu-miR-107-5p
mmu_circRNA_017753	mmu_circ_0000737	circRNA	ENSMUST00000139940.1	Klf11	protein_coding	mmu-miR-103-2-5p,mmu-miR-103-1-5p,mmu-miR-107-5p
mmu_circRNA_017753	mmu_circ_0000737	circRNA	ENSMUST00000207832.1	Smarca2	protein_coding	mmu-miR-103-2-5p,mmu-miR-103-1-5p,mmu-miR-107-5p
mmu_circRNA_017753	mmu_circ_0000737	circRNA	ENSMUST00000140410.1	Cdc42ep5	protein_coding	mmu-miR-103-2-5p,mmu-miR-103-1-5p,mmu-miR-107-5p
mmu_circRNA_017753	mmu_circ_0000737	circRNA	ENSMUST00000161525.1	Arrb1	protein_coding	mmu-miR-103-2-5p,mmu-miR-103-1-5p,mmu-miR-3099-5p,mmu-miR-107-5p
mmu_circRNA_017753	mmu_circ_0000737	circRNA	ENSMUST00000167567.1	Cdk14	protein_coding	mmu-miR-103-2-5p,mmu-miR-103-1-5p,mmu-miR-107-5p
mmu_circRNA_017753	mmu_circ_0000737	circRNA	ENSMUST00000149648.1	Pmpcb	protein_coding	mmu-miR-103-2-5p,mmu-miR-103-1-5p,mmu-miR-107-5p
mmu_circRNA_017753	mmu_circ_0000737	circRNA	ENSMUST00000139569.1	Smim1	protein_coding	mmu-miR-103-2-5p,mmu-miR-103-1-5p,mmu-miR-107-5p
mmu_circRNA_017753	mmu_circ_0000737	circRNA	ENSMUST00000182133.7	Birc6	protein_coding	mmu-miR-218-5p,mmu-miR-7002-3p,mmu-miR-7008-3p
mmu_circRNA_017753	mmu_circ_0000737	circRNA	ENSMUST00000006005.11	Pth1r	protein_coding	mmu-miR-103-2-5p,mmu-miR-103-1-5p,mmu-miR-107-5p
mmu_circRNA_017753	mmu_circ_0000737	circRNA	ENSMUST00000034620.4	Acrv1	protein_coding	mmu-miR-103-2-5p,mmu-miR-103-1-5p,mmu-miR-107-5p
mmu_circRNA_017753	mmu_circ_0000737	circRNA	ENSMUST00000170711.7	Jade1	protein_coding	mmu-miR-218-5p,mmu-miR-7002-3p,mmu-miR-7008-3p
mmu_circRNA_017753	mmu_circ_0000737	circRNA	ENSMUST00000112184.9	Sfmbt1	protein_coding	mmu-miR-218-5p,mmu-miR-7002-3p,mmu-miR-7008-3p
mmu_circRNA_017753	mmu_circ_0000737	circRNA	ENSMUST00000074698.2	Esx1	protein_coding	mmu-miR-103-2-5p,mmu-miR-103-1-5p,mmu-miR-3099-5p,mmu-miR-107-5p
mmu_circRNA_017753	mmu_circ_0000737	circRNA	ENSMUST00000178832.1	Gm21958	protein_coding	mmu-miR-103-2-5p,mmu-miR-103-1-5p,mmu-miR-107-5p,mmu-miR-1188-5p
mmu_circRNA_017753	mmu_circ_0000737	circRNA	ENSMUST00000068182.2	Stfa3	protein_coding	mmu-miR-103-2-5p,mmu-miR-103-1-5p,mmu-miR-107-5p
mmu_circRNA_017753	mmu_circ_0000737	circRNA	ENSMUST00000106755.2	Ovch2	protein_coding	mmu-miR-6340,mmu-miR-23a-3p,mmu-miR-23b-3p
mmu_circRNA_017753	mmu_circ_0000737	circRNA	ENSMUST00000141936.1	Vgll1	protein_coding	mmu-miR-218-5p,mmu-miR-7002-3p,mmu-miR-7008-3p
mmu_circRNA_017753	mmu_circ_0000737	circRNA	ENSMUST00000109110.3	Rab22a	protein_coding	mmu-miR-103-2-5p,mmu-miR-103-1-5p,mmu-miR-107-5p
mmu_circRNA_017753	mmu_circ_0000737	circRNA	ENSMUST00000043654.9	Tubg2	protein_coding	mmu-miR-103-2-5p,mmu-miR-103-1-5p,mmu-miR-107-5p,mmu-miR-218-5p,mmu-miR-7002-3p,mmu-miR-7008-3p
mmu_circRNA_017753	mmu_circ_0000737	circRNA	ENSMUST00000193017.1	Fcer1a	protein_coding	mmu-miR-103-2-5p,mmu-miR-103-1-5p,mmu-miR-107-5p
mmu_circRNA_017753	mmu_circ_0000737	circRNA	ENSMUST00000133899.1	St6gal2	protein_coding	mmu-miR-103-2-5p,mmu-miR-103-1-5p,mmu-miR-107-5p
mmu_circRNA_017753	mmu_circ_0000737	circRNA	ENSMUST00000115179.3	Rhox2d	protein_coding	mmu-miR-103-2-5p,mmu-miR-103-1-5p,mmu-miR-107-5p
mmu_circRNA_017753	mmu_circ_0000737	circRNA	ENSMUST00000161913.7	Gfm2	protein_coding	mmu-miR-103-2-5p,mmu-miR-103-1-5p,mmu-miR-107-5p,mmu-miR-7008-3p
mmu_circRNA_017753	mmu_circ_0000737	circRNA	ENSMUST00000134410.7	Prlr	protein_coding	mmu-miR-103-2-5p,mmu-miR-103-1-5p,mmu-miR-107-5p
mmu_circRNA_017753	mmu_circ_0000737	circRNA	ENSMUST00000185580.6	1700057G04Rik	protein_coding	mmu-miR-7675-3p,mmu-miR-23a-3p,mmu-miR-23b-3p
mmu_circRNA_017753	mmu_circ_0000737	circRNA	ENSMUST00000163348.7	Zfp426	protein_coding	mmu-miR-103-2-5p,mmu-miR-103-1-5p,mmu-miR-107-5p,mmu-miR-23a-3p,mmu-miR-23b-3p
mmu_circRNA_017753	mmu_circ_0000737	circRNA	ENSMUST00000090156.1	Olfr458	protein_coding	mmu-miR-103-2-5p,mmu-miR-103-1-5p,mmu-miR-107-5p
mmu_circRNA_017753	mmu_circ_0000737	circRNA	ENSMUST00000105805.1	Gm13030	protein_coding	mmu-miR-103-2-5p,mmu-miR-103-1-5p,mmu-miR-107-5p
mmu_circRNA_017753	mmu_circ_0000737	circRNA	ENSMUST00000185894.1	Mthfs	protein_coding	mmu-miR-103-2-5p,mmu-miR-103-1-5p,mmu-miR-107-5p
mmu_circRNA_017753	mmu_circ_0000737	circRNA	ENSMUST00000160503.3	Manf	protein_coding	mmu-miR-103-2-5p,mmu-miR-103-1-5p,mmu-miR-107-5p
mmu_circRNA_017753	mmu_circ_0000737	circRNA	ENSMUST00000182169.7	Atg7	protein_coding	mmu-miR-103-2-5p,mmu-miR-103-1-5p,mmu-miR-107-5p
mmu_circRNA_017753	mmu_circ_0000737	circRNA	ENSMUST00000219352.1	Zwint	protein_coding	mmu-miR-103-2-5p,mmu-miR-103-1-5p,mmu-miR-107-5p
mmu_circRNA_017753	mmu_circ_0000737	circRNA	ENSMUST00000216670.1	Ano10	protein_coding	mmu-miR-103-2-5p,mmu-miR-103-1-5p,mmu-miR-107-5p
mmu_circRNA_017753	mmu_circ_0000737	circRNA	ENSMUST00000207673.3	Olfr187	protein_coding	mmu-miR-218-5p,mmu-miR-7002-3p,mmu-miR-7008-3p
mmu_circRNA_017753	mmu_circ_0000737	circRNA	ENSMUST00000098477.7	1700057G04Rik	protein_coding	mmu-miR-7675-3p,mmu-miR-107-5p,mmu-miR-23a-3p,mmu-miR-23b-3p
mmu_circRNA_017753	mmu_circ_0000737	circRNA	ENSMUST00000176994.1	Gm4070	protein_coding	mmu-miR-218-5p,mmu-miR-7002-3p,mmu-miR-7008-3p
mmu_circRNA_017753	mmu_circ_0000737	circRNA	ENSMUST00000225495.1	Zdhhc6	protein_coding	mmu-miR-103-2-5p,mmu-miR-103-1-5p,mmu-miR-107-5p
mmu_circRNA_017753	mmu_circ_0000737	circRNA	ENSMUST00000211272.1	Numa1	protein_coding	mmu-miR-103-2-5p,mmu-miR-103-1-5p,mmu-miR-107-5p
mmu_circRNA_017753	mmu_circ_0000737	circRNA	ENSMUST00000114607.7	Etl4	protein_coding	mmu-miR-103-2-5p,mmu-miR-103-1-5p,mmu-miR-107-5p
mmu_circRNA_017753	mmu_circ_0000737	circRNA	ENSMUST00000124201.1	Mis18bp1	protein_coding	mmu-miR-103-2-5p,mmu-miR-103-1-5p,mmu-miR-107-5p
mmu_circRNA_017753	mmu_circ_0000737	circRNA	ENSMUST00000138159.1	Dram1	protein_coding	mmu-miR-103-2-5p,mmu-miR-103-1-5p,mmu-miR-107-5p
mmu_circRNA_017753	mmu_circ_0000737	circRNA	ENSMUST00000145181.1	Cdc42bpa	protein_coding	mmu-miR-103-2-5p,mmu-miR-103-1-5p,mmu-miR-107-5p
mmu_circRNA_017753	mmu_circ_0000737	circRNA	ENSMUST00000079287.11	Nme5	protein_coding	mmu-miR-103-2-5p,mmu-miR-103-1-5p,mmu-miR-107-5p
mmu_circRNA_017753	mmu_circ_0000737	circRNA	ENSMUST00000183973.7	Dmtf1	protein_coding	mmu-miR-103-2-5p,mmu-miR-103-1-5p,mmu-miR-107-5p
mmu_circRNA_017753	mmu_circ_0000737	circRNA	ENSMUST00000077918.6	Cfi	protein_coding	mmu-miR-103-2-5p,mmu-miR-103-1-5p,mmu-miR-107-5p
mmu_circRNA_017753	mmu_circ_0000737	circRNA	ENSMUST00000220365.1	Palm	protein_coding	mmu-miR-103-2-5p,mmu-miR-103-1-5p,mmu-miR-107-5p
mmu_circRNA_017753	mmu_circ_0000737	circRNA	ENSMUST00000179625.7	Sncaip	protein_coding	mmu-miR-218-5p,mmu-miR-7002-3p,mmu-miR-7008-3p
mmu_circRNA_017753	mmu_circ_0000737	circRNA	ENSMUST00000173156.1	Usp32	protein_coding	mmu-miR-218-5p,mmu-miR-7002-3p,mmu-miR-7008-3p
mmu_circRNA_017753	mmu_circ_0000737	circRNA	ENSMUST00000023619.7	Stfa2	protein_coding	mmu-miR-103-2-5p,mmu-miR-103-1-5p,mmu-miR-107-5p
mmu_circRNA_017753	mmu_circ_0000737	circRNA	ENSMUST00000055406.8	Stkld1	protein_coding	mmu-miR-103-2-5p,mmu-miR-103-1-5p,mmu-miR-107-5p
mmu_circRNA_017753	mmu_circ_0000737	circRNA	ENSMUST00000187643.1	Gm6358	protein_coding	mmu-miR-218-5p,mmu-miR-7002-3p,mmu-miR-7008-3p
mmu_circRNA_017753	mmu_circ_0000737	circRNA	ENSMUST00000208475.1	Tsks	protein_coding	mmu-miR-103-2-5p,mmu-miR-103-1-5p,mmu-miR-107-5p
mmu_circRNA_017753	mmu_circ_0000737	circRNA	ENSMUST00000180075.1	Prss54	protein_coding	mmu-miR-103-2-5p,mmu-miR-103-1-5p,mmu-miR-107-5p
mmu_circRNA_017753	mmu_circ_0000737	circRNA	ENSMUST00000181341.1	Zfp87	protein_coding	mmu-miR-103-2-5p,mmu-miR-103-1-5p,mmu-miR-107-5p,mmu-miR-23a-3p,mmu-miR-23b-3p
mmu_circRNA_017753	mmu_circ_0000737	circRNA	ENSMUST00000166005.7	Zfp426	protein_coding	mmu-miR-103-2-5p,mmu-miR-103-1-5p,mmu-miR-107-5p,mmu-miR-23a-3p,mmu-miR-23b-3p
mmu_circRNA_017753	mmu_circ_0000737	circRNA	ENSMUST00000211725.1	Rps11	protein_coding	mmu-miR-103-2-5p,mmu-miR-103-1-5p,mmu-miR-107-5p
mmu_circRNA_017753	mmu_circ_0000737	circRNA	ENSMUST00000167773.1	Dpp8	protein_coding	mmu-miR-103-2-5p,mmu-miR-103-1-5p,mmu-miR-107-5p
mmu_circRNA_017753	mmu_circ_0000737	circRNA	ENSMUST00000216593.1	Nphp3	protein_coding	mmu-miR-103-2-5p,mmu-miR-103-1-5p,mmu-miR-6340,mmu-miR-107-5p
mmu_circRNA_017753	mmu_circ_0000737	circRNA	ENSMUST00000078832.4	1700084M14Rik	protein_coding	mmu-miR-103-2-5p,mmu-miR-103-1-5p,mmu-miR-107-5p
mmu_circRNA_017753	mmu_circ_0000737	circRNA	ENSMUST00000093209.3	Hba-a1	protein_coding	mmu-miR-103-2-5p,mmu-miR-103-1-5p,mmu-miR-107-5p
mmu_circRNA_017753	mmu_circ_0000737	circRNA	ENSMUST00000099893.4	Olfr1056	protein_coding	mmu-miR-218-5p,mmu-miR-7002-3p,mmu-miR-7008-3p
mmu_circRNA_017753	mmu_circ_0000737	circRNA	ENSMUST00000183513.7	Il6st	protein_coding	mmu-miR-103-2-5p,mmu-miR-103-1-5p,mmu-miR-107-5p
mmu_circRNA_017753	mmu_circ_0000737	circRNA	ENSMUST00000155572.1	Tmc5	protein_coding	mmu-miR-103-2-5p,mmu-miR-103-1-5p,mmu-miR-107-5p
mmu_circRNA_017753	mmu_circ_0000737	circRNA	ENSMUST00000177023.7	Arhgef2	protein_coding	mmu-miR-103-2-5p,mmu-miR-103-1-5p,mmu-miR-107-5p
mmu_circRNA_017753	mmu_circ_0000737	circRNA	ENSMUST00000047025.14	Otoa	protein_coding	mmu-miR-103-2-5p,mmu-miR-103-1-5p,mmu-miR-3099-5p,mmu-miR-107-5p
mmu_circRNA_017753	mmu_circ_0000737	circRNA	ENSMUST00000136588.2	Usp20	protein_coding	mmu-miR-103-2-5p,mmu-miR-103-1-5p,mmu-miR-107-5p
mmu_circRNA_017753	mmu_circ_0000737	circRNA	ENSMUST00000212981.1	Nudt21	protein_coding	mmu-miR-103-2-5p,mmu-miR-103-1-5p,mmu-miR-107-5p,mmu-miR-678
mmu_circRNA_017753	mmu_circ_0000737	circRNA	ENSMUST00000172041.7	Erlin1	protein_coding	mmu-miR-218-5p,mmu-miR-7002-3p,mmu-miR-7008-3p
mmu_circRNA_017753	mmu_circ_0000737	circRNA	ENSMUST00000182597.7	Birc6	protein_coding	mmu-miR-218-5p,mmu-miR-7002-3p,mmu-miR-7008-3p
mmu_circRNA_017753	mmu_circ_0000737	circRNA	ENSMUST00000226307.1	Chd8	protein_coding	mmu-miR-103-2-5p,mmu-miR-103-1-5p,mmu-miR-107-5p,mmu-miR-7008-3p
mmu_circRNA_017753	mmu_circ_0000737	circRNA	ENSMUST00000030931.10	Pank4	protein_coding	mmu-miR-23a-3p,mmu-miR-23b-3p,mmu-miR-1188-5p
mmu_circRNA_017753	mmu_circ_0000737	circRNA	ENSMUST00000207118.1	Smarca2	protein_coding	mmu-miR-103-2-5p,mmu-miR-103-1-5p,mmu-miR-107-5p
mmu_circRNA_017753	mmu_circ_0000737	circRNA	ENSMUST00000175944.7	Frmd4a	protein_coding	mmu-miR-103-2-5p,mmu-miR-103-1-5p,mmu-miR-3099-5p,mmu-miR-107-5p
mmu_circRNA_017753	mmu_circ_0000737	circRNA	ENSMUST00000096014.3	Usmg5	protein_coding	mmu-miR-103-2-5p,mmu-miR-103-1-5p,mmu-miR-3099-5p,mmu-miR-107-5p
mmu_circRNA_017753	mmu_circ_0000737	circRNA	ENSMUST00000185824.6	Tardbp	protein_coding	mmu-miR-103-2-5p,mmu-miR-103-1-5p,mmu-miR-107-5p,mmu-miR-7008-3p
#
